# Supplementary material for: The SIMPLER Nutrition Pathway for Fragility Fractures: A Quality Improvement Initiative
Source: Nutrients. 2025 Jun 12;17(12):1987. doi: 10.3390/nu17121987 (PMC12195995; doi:10.3390/nu17121987)
Supplement: Supplementary file 1 [file nutrients-17-01987-s001.zip]

Archive with 1 entries (1 files):
- nutrients-3666564-supplementary.pdf
